# Supplementary material for: Hypersensitivity of chitin degradation to initial species densities due to monomer diffusion
Source: Proc Natl Acad Sci U S A. 2026 Jan 5;123(2):e2512676123. doi: 10.1073/pnas.2512676123 (PMC12799147; doi:10.1073/pnas.2512676123)
Supplement: Supplementary file 2 — Dataset S01 (CSV) [file pnas.2512676123.sd01.csv]

	top_annotation	other_annotations	m/z	culture	days	intensity	intensity_sd
649	Nicotinamide	nicotinamide	123.055	Psy6C06	0	0	0
650	Nicotinamide	nicotinamide	123.055	Psy6C06	1	0	0
651	Nicotinamide	nicotinamide	123.055	Psy6C06	2	0	0
652	Nicotinamide	nicotinamide	123.055	Psy6C06	3	0	0
653	Nicotinamide	nicotinamide	123.055	Psy6C06	4	0	0
654	Nicotinamide	nicotinamide	123.055	Psy6C06	5	0	0
655	Nicotinamide	nicotinamide	123.055	Psy6C06	6	0	0
656	Nicotinamide	nicotinamide	123.055	Psy6C06	7	0	0
657	Nicotinamide	nicotinamide	123.055	Psy6C06	8	0	0
667	Nicotinate	nicotinate; picolinate	124.039	Psy6C06	0	0	0
668	Nicotinate	nicotinate; picolinate	124.039	Psy6C06	1	0	0
669	Nicotinate	nicotinate; picolinate	124.039	Psy6C06	2	0	0
670	Nicotinate	nicotinate; picolinate	124.039	Psy6C06	3	0	0
671	Nicotinate	nicotinate; picolinate	124.039	Psy6C06	4	0	0
672	Nicotinate	nicotinate; picolinate	124.039	Psy6C06	5	0	0
673	Nicotinate	nicotinate; picolinate	124.039	Psy6C06	6	0	0
674	Nicotinate	nicotinate; picolinate	124.039	Psy6C06	7	0	0
675	Nicotinate	nicotinate; picolinate	124.039	Psy6C06	8	0	0
685	Pyrazinamide	pyrazinamide	124.054	Psy6C06	0	0	0
686	Pyrazinamide	pyrazinamide	124.054	Psy6C06	1	0	0
687	Pyrazinamide	pyrazinamide	124.054	Psy6C06	2	0	0
688	Pyrazinamide	pyrazinamide	124.054	Psy6C06	3	0	0
689	Pyrazinamide	pyrazinamide	124.054	Psy6C06	4	0	0
690	Pyrazinamide	pyrazinamide	124.054	Psy6C06	5	0	0
691	Pyrazinamide	pyrazinamide	124.054	Psy6C06	6	0	0
692	Pyrazinamide	pyrazinamide	124.054	Psy6C06	7	0	0
693	Pyrazinamide	pyrazinamide	124.054	Psy6C06	8	0	0
469	benzyl thiol		125.041	Psy6C06	0	0	0
470	benzyl thiol		125.041	Psy6C06	1	0	0
471	benzyl thiol		125.041	Psy6C06	2	0	0
472	benzyl thiol		125.041	Psy6C06	3	0	0
473	benzyl thiol		125.041	Psy6C06	4	0	0
474	benzyl thiol		125.041	Psy6C06	5	0	0
475	benzyl thiol		125.041	Psy6C06	6	0	0
476	benzyl thiol		125.041	Psy6C06	7	0	0
477	benzyl thiol		125.041	Psy6C06	8	0	0
1	Ureidoglycolate	(S)-ureidoglycolate	135.043	Psy6C06	0	0	0
2	Ureidoglycolate	(S)-ureidoglycolate	135.043	Psy6C06	1	0	0
3	Ureidoglycolate	(S)-ureidoglycolate	135.043	Psy6C06	2	0	0
4	Ureidoglycolate	(S)-ureidoglycolate	135.043	Psy6C06	3	0	0
5	Ureidoglycolate	(S)-ureidoglycolate	135.043	Psy6C06	4	0	0
6	Ureidoglycolate	(S)-ureidoglycolate	135.043	Psy6C06	5	0	0
7	Ureidoglycolate	(S)-ureidoglycolate	135.043	Psy6C06	6	0	0
8	Ureidoglycolate	(S)-ureidoglycolate	135.043	Psy6C06	7	0	0
9	Ureidoglycolate	(S)-ureidoglycolate	135.043	Psy6C06	8	0	0
397	Adenine	adenine	136.062	Psy6C06	0	0	0
398	Adenine	adenine	136.062	Psy6C06	1	0	0
399	Adenine	adenine	136.062	Psy6C06	2	0	0
400	Adenine	adenine	136.062	Psy6C06	3	0	0
401	Adenine	adenine	136.062	Psy6C06	4	0	0
402	Adenine	adenine	136.062	Psy6C06	5	0	0
403	Adenine	adenine	136.062	Psy6C06	6	0	0
404	Adenine	adenine	136.062	Psy6C06	7	0	0
405	Adenine	adenine	136.062	Psy6C06	8	0	0
541	amphetamine		136.11	Psy6C06	0	0	0
542	amphetamine		136.11	Psy6C06	1	0	0
543	amphetamine		136.11	Psy6C06	2	0	0
544	amphetamine		136.11	Psy6C06	3	0	0
545	amphetamine		136.11	Psy6C06	4	0	0
546	amphetamine		136.11	Psy6C06	5	0	0
547	amphetamine		136.11	Psy6C06	6	0	0
548	amphetamine		136.11	Psy6C06	7	14649.66667	5688.411231
549	amphetamine		136.11	Psy6C06	8	0	0
55	5-(2-Hydroxyethyl)-4-methylthiazole	5-(2-hydroxyethyl)-4-methylthiazole	144.044	Psy6C06	0	0	0
56	5-(2-Hydroxyethyl)-4-methylthiazole	5-(2-hydroxyethyl)-4-methylthiazole	144.044	Psy6C06	1	0	0
57	5-(2-Hydroxyethyl)-4-methylthiazole	5-(2-hydroxyethyl)-4-methylthiazole	144.044	Psy6C06	2	0	0
58	5-(2-Hydroxyethyl)-4-methylthiazole	5-(2-hydroxyethyl)-4-methylthiazole	144.044	Psy6C06	3	0	0
59	5-(2-Hydroxyethyl)-4-methylthiazole	5-(2-hydroxyethyl)-4-methylthiazole	144.044	Psy6C06	4	0	0
60	5-(2-Hydroxyethyl)-4-methylthiazole	5-(2-hydroxyethyl)-4-methylthiazole	144.044	Psy6C06	5	0	0
61	5-(2-Hydroxyethyl)-4-methylthiazole	5-(2-hydroxyethyl)-4-methylthiazole	144.044	Psy6C06	6	0	0
62	5-(2-Hydroxyethyl)-4-methylthiazole	5-(2-hydroxyethyl)-4-methylthiazole	144.044	Psy6C06	7	10459	3998.854961
63	5-(2-Hydroxyethyl)-4-methylthiazole	5-(2-hydroxyethyl)-4-methylthiazole	144.044	Psy6C06	8	0	0
631	Hydroxyglutarate	(2R,3S)-3-methylmalate; (R)-2-hydroxyglutarate; (R)-citramalate; (S)-2-hydroxyglutarate; 2-dehydro-3-deoxy-L-arabinonate; D-xylono-1,4-lactone; L-arabinono-1,4-lactone	149.045	Psy6C06	0	0	0
632	Hydroxyglutarate	(2R,3S)-3-methylmalate; (R)-2-hydroxyglutarate; (R)-citramalate; (S)-2-hydroxyglutarate; 2-dehydro-3-deoxy-L-arabinonate; D-xylono-1,4-lactone; L-arabinono-1,4-lactone	149.045	Psy6C06	1	0	0
633	Hydroxyglutarate	(2R,3S)-3-methylmalate; (R)-2-hydroxyglutarate; (R)-citramalate; (S)-2-hydroxyglutarate; 2-dehydro-3-deoxy-L-arabinonate; D-xylono-1,4-lactone; L-arabinono-1,4-lactone	149.045	Psy6C06	2	0	0
634	Hydroxyglutarate	(2R,3S)-3-methylmalate; (R)-2-hydroxyglutarate; (R)-citramalate; (S)-2-hydroxyglutarate; 2-dehydro-3-deoxy-L-arabinonate; D-xylono-1,4-lactone; L-arabinono-1,4-lactone	149.045	Psy6C06	3	0	0
635	Hydroxyglutarate	(2R,3S)-3-methylmalate; (R)-2-hydroxyglutarate; (R)-citramalate; (S)-2-hydroxyglutarate; 2-dehydro-3-deoxy-L-arabinonate; D-xylono-1,4-lactone; L-arabinono-1,4-lactone	149.045	Psy6C06	4	0	0
636	Hydroxyglutarate	(2R,3S)-3-methylmalate; (R)-2-hydroxyglutarate; (R)-citramalate; (S)-2-hydroxyglutarate; 2-dehydro-3-deoxy-L-arabinonate; D-xylono-1,4-lactone; L-arabinono-1,4-lactone	149.045	Psy6C06	5	0	0
637	Hydroxyglutarate	(2R,3S)-3-methylmalate; (R)-2-hydroxyglutarate; (R)-citramalate; (S)-2-hydroxyglutarate; 2-dehydro-3-deoxy-L-arabinonate; D-xylono-1,4-lactone; L-arabinono-1,4-lactone	149.045	Psy6C06	6	0	0
638	Hydroxyglutarate	(2R,3S)-3-methylmalate; (R)-2-hydroxyglutarate; (R)-citramalate; (S)-2-hydroxyglutarate; 2-dehydro-3-deoxy-L-arabinonate; D-xylono-1,4-lactone; L-arabinono-1,4-lactone	149.045	Psy6C06	7	0	0
639	Hydroxyglutarate	(2R,3S)-3-methylmalate; (R)-2-hydroxyglutarate; (R)-citramalate; (S)-2-hydroxyglutarate; 2-dehydro-3-deoxy-L-arabinonate; D-xylono-1,4-lactone; L-arabinono-1,4-lactone	149.045	Psy6C06	8	0	0
721	Xanthine	xanthine	153.04	Psy6C06	0	0	0
722	Xanthine	xanthine	153.04	Psy6C06	1	0	0
723	Xanthine	xanthine	153.04	Psy6C06	2	0	0
724	Xanthine	xanthine	153.04	Psy6C06	3	0	0
725	Xanthine	xanthine	153.04	Psy6C06	4	0	0
726	Xanthine	xanthine	153.04	Psy6C06	5	0	0
727	Xanthine	xanthine	153.04	Psy6C06	6	0	0
728	Xanthine	xanthine	153.04	Psy6C06	7	0	0
729	Xanthine	xanthine	153.04	Psy6C06	8	0	0
613	Hydroxyadipate	3,6-anhydro-A-L-galactopyranose; 3,6-anhydro-L-galactofuranose; 3-ethylmalate	163.059	Psy6C06	0	0	0
614	Hydroxyadipate	3,6-anhydro-A-L-galactopyranose; 3,6-anhydro-L-galactofuranose; 3-ethylmalate	163.059	Psy6C06	1	0	0
615	Hydroxyadipate	3,6-anhydro-A-L-galactopyranose; 3,6-anhydro-L-galactofuranose; 3-ethylmalate	163.059	Psy6C06	2	0	0
616	Hydroxyadipate	3,6-anhydro-A-L-galactopyranose; 3,6-anhydro-L-galactofuranose; 3-ethylmalate	163.059	Psy6C06	3	0	0
617	Hydroxyadipate	3,6-anhydro-A-L-galactopyranose; 3,6-anhydro-L-galactofuranose; 3-ethylmalate	163.059	Psy6C06	4	0	0
618	Hydroxyadipate	3,6-anhydro-A-L-galactopyranose; 3,6-anhydro-L-galactofuranose; 3-ethylmalate	163.059	Psy6C06	5	0	0
619	Hydroxyadipate	3,6-anhydro-A-L-galactopyranose; 3,6-anhydro-L-galactofuranose; 3-ethylmalate	163.059	Psy6C06	6	0	0
620	Hydroxyadipate	3,6-anhydro-A-L-galactopyranose; 3,6-anhydro-L-galactofuranose; 3-ethylmalate	163.059	Psy6C06	7	0	0
621	Hydroxyadipate	3,6-anhydro-A-L-galactopyranose; 3,6-anhydro-L-galactofuranose; 3-ethylmalate	163.059	Psy6C06	8	0	0
19	(R)-2-Methylimino-1-phenylpropan-1-ol	(Z)-methyl(oxido)(1-phenylpropan-2-ylidene)azanium	164.109	Psy6C06	0	0	0
20	(R)-2-Methylimino-1-phenylpropan-1-ol	(Z)-methyl(oxido)(1-phenylpropan-2-ylidene)azanium	164.109	Psy6C06	1	0	0
21	(R)-2-Methylimino-1-phenylpropan-1-ol	(Z)-methyl(oxido)(1-phenylpropan-2-ylidene)azanium	164.109	Psy6C06	2	0	0
22	(R)-2-Methylimino-1-phenylpropan-1-ol	(Z)-methyl(oxido)(1-phenylpropan-2-ylidene)azanium	164.109	Psy6C06	3	0	0
23	(R)-2-Methylimino-1-phenylpropan-1-ol	(Z)-methyl(oxido)(1-phenylpropan-2-ylidene)azanium	164.109	Psy6C06	4	0	0
24	(R)-2-Methylimino-1-phenylpropan-1-ol	(Z)-methyl(oxido)(1-phenylpropan-2-ylidene)azanium	164.109	Psy6C06	5	0	0
25	(R)-2-Methylimino-1-phenylpropan-1-ol	(Z)-methyl(oxido)(1-phenylpropan-2-ylidene)azanium	164.109	Psy6C06	6	0	0
26	(R)-2-Methylimino-1-phenylpropan-1-ol	(Z)-methyl(oxido)(1-phenylpropan-2-ylidene)azanium	164.109	Psy6C06	7	0	0
27	(R)-2-Methylimino-1-phenylpropan-1-ol	(Z)-methyl(oxido)(1-phenylpropan-2-ylidene)azanium	164.109	Psy6C06	8	0	0
703	Pyridoxal	pyridoxal	168.064	Psy6C06	0	0	0
704	Pyridoxal	pyridoxal	168.064	Psy6C06	1	0	0
705	Pyridoxal	pyridoxal	168.064	Psy6C06	2	0	0
706	Pyridoxal	pyridoxal	168.064	Psy6C06	3	0	0
707	Pyridoxal	pyridoxal	168.064	Psy6C06	4	0	0
708	Pyridoxal	pyridoxal	168.064	Psy6C06	5	0	0
709	Pyridoxal	pyridoxal	168.064	Psy6C06	6	0	0
710	Pyridoxal	pyridoxal	168.064	Psy6C06	7	0	0
711	Pyridoxal	pyridoxal	168.064	Psy6C06	8	0	0
37	3-Dehydroshikimate	(2Z,4Z)-2-hydroxyhepta-2,4-dienedioate; (4Z)-2-oxohept-4-enedioate; (E)-5-methyl-2-oxo-3-hex-3-enedioate; 3-dehydroshikimate	173.041	Psy6C06	0	0	0
38	3-Dehydroshikimate	(2Z,4Z)-2-hydroxyhepta-2,4-dienedioate; (4Z)-2-oxohept-4-enedioate; (E)-5-methyl-2-oxo-3-hex-3-enedioate; 3-dehydroshikimate	173.041	Psy6C06	1	0	0
39	3-Dehydroshikimate	(2Z,4Z)-2-hydroxyhepta-2,4-dienedioate; (4Z)-2-oxohept-4-enedioate; (E)-5-methyl-2-oxo-3-hex-3-enedioate; 3-dehydroshikimate	173.041	Psy6C06	2	0	0
40	3-Dehydroshikimate	(2Z,4Z)-2-hydroxyhepta-2,4-dienedioate; (4Z)-2-oxohept-4-enedioate; (E)-5-methyl-2-oxo-3-hex-3-enedioate; 3-dehydroshikimate	173.041	Psy6C06	3	0	0
41	3-Dehydroshikimate	(2Z,4Z)-2-hydroxyhepta-2,4-dienedioate; (4Z)-2-oxohept-4-enedioate; (E)-5-methyl-2-oxo-3-hex-3-enedioate; 3-dehydroshikimate	173.041	Psy6C06	4	0	0
42	3-Dehydroshikimate	(2Z,4Z)-2-hydroxyhepta-2,4-dienedioate; (4Z)-2-oxohept-4-enedioate; (E)-5-methyl-2-oxo-3-hex-3-enedioate; 3-dehydroshikimate	173.041	Psy6C06	5	0	0
43	3-Dehydroshikimate	(2Z,4Z)-2-hydroxyhepta-2,4-dienedioate; (4Z)-2-oxohept-4-enedioate; (E)-5-methyl-2-oxo-3-hex-3-enedioate; 3-dehydroshikimate	173.041	Psy6C06	6	0	0
44	3-Dehydroshikimate	(2Z,4Z)-2-hydroxyhepta-2,4-dienedioate; (4Z)-2-oxohept-4-enedioate; (E)-5-methyl-2-oxo-3-hex-3-enedioate; 3-dehydroshikimate	173.041	Psy6C06	7	0	0
45	3-Dehydroshikimate	(2Z,4Z)-2-hydroxyhepta-2,4-dienedioate; (4Z)-2-oxohept-4-enedioate; (E)-5-methyl-2-oxo-3-hex-3-enedioate; 3-dehydroshikimate	173.041	Psy6C06	8	0	0
415	C7H10O6	(4S)-4-hydroxy-2-oxoheptanedioate; 3-dehydroquinate	191.053	Psy6C06	0	0	0
416	C7H10O6	(4S)-4-hydroxy-2-oxoheptanedioate; 3-dehydroquinate	191.053	Psy6C06	1	0	0
417	C7H10O6	(4S)-4-hydroxy-2-oxoheptanedioate; 3-dehydroquinate	191.053	Psy6C06	2	0	0
418	C7H10O6	(4S)-4-hydroxy-2-oxoheptanedioate; 3-dehydroquinate	191.053	Psy6C06	3	0	0
419	C7H10O6	(4S)-4-hydroxy-2-oxoheptanedioate; 3-dehydroquinate	191.053	Psy6C06	4	0	0
420	C7H10O6	(4S)-4-hydroxy-2-oxoheptanedioate; 3-dehydroquinate	191.053	Psy6C06	5	0	0
421	C7H10O6	(4S)-4-hydroxy-2-oxoheptanedioate; 3-dehydroquinate	191.053	Psy6C06	6	0	0
422	C7H10O6	(4S)-4-hydroxy-2-oxoheptanedioate; 3-dehydroquinate	191.053	Psy6C06	7	0	0
423	C7H10O6	(4S)-4-hydroxy-2-oxoheptanedioate; 3-dehydroquinate	191.053	Psy6C06	8	0	0
595	Hexose oxime; C7H9N5O2	2-amino-2-deoxy-D-gluconate	196.083	Psy6C06	0	0	0
596	Hexose oxime; C7H9N5O2	2-amino-2-deoxy-D-gluconate	196.083	Psy6C06	1	0	0
597	Hexose oxime; C7H9N5O2	2-amino-2-deoxy-D-gluconate	196.083	Psy6C06	2	0	0
598	Hexose oxime; C7H9N5O2	2-amino-2-deoxy-D-gluconate	196.083	Psy6C06	3	0	0
599	Hexose oxime; C7H9N5O2	2-amino-2-deoxy-D-gluconate	196.083	Psy6C06	4	0	0
600	Hexose oxime; C7H9N5O2	2-amino-2-deoxy-D-gluconate	196.083	Psy6C06	5	0	0
601	Hexose oxime; C7H9N5O2	2-amino-2-deoxy-D-gluconate	196.083	Psy6C06	6	0	0
602	Hexose oxime; C7H9N5O2	2-amino-2-deoxy-D-gluconate	196.083	Psy6C06	7	0	0
603	Hexose oxime; C7H9N5O2	2-amino-2-deoxy-D-gluconate	196.083	Psy6C06	8	0	0
577	L-alanyl-L-leucine		203.139	Psy6C06	0	0	0
578	L-alanyl-L-leucine		203.139	Psy6C06	1	0	0
579	L-alanyl-L-leucine		203.139	Psy6C06	2	0	0
580	L-alanyl-L-leucine		203.139	Psy6C06	3	0	0
581	L-alanyl-L-leucine		203.139	Psy6C06	4	0	0
582	L-alanyl-L-leucine		203.139	Psy6C06	5	0	0
583	L-alanyl-L-leucine		203.139	Psy6C06	6	0	0
584	L-alanyl-L-leucine		203.139	Psy6C06	7	0	0
585	L-alanyl-L-leucine		203.139	Psy6C06	8	0	0
433	glycyl-L-methionine		207.079	Psy6C06	0	0	0
434	glycyl-L-methionine		207.079	Psy6C06	1	0	0
435	glycyl-L-methionine		207.079	Psy6C06	2	0	0
436	glycyl-L-methionine		207.079	Psy6C06	3	0	0
437	glycyl-L-methionine		207.079	Psy6C06	4	0	0
438	glycyl-L-methionine		207.079	Psy6C06	5	0	0
439	glycyl-L-methionine		207.079	Psy6C06	6	0	0
440	glycyl-L-methionine		207.079	Psy6C06	7	0	0
441	glycyl-L-methionine		207.079	Psy6C06	8	0	0
487	6-aminopenicillanate		217.061	Psy6C06	0	0	0
488	6-aminopenicillanate		217.061	Psy6C06	1	0	0
489	6-aminopenicillanate		217.061	Psy6C06	2	0	0
490	6-aminopenicillanate		217.061	Psy6C06	3	0	0
491	6-aminopenicillanate		217.061	Psy6C06	4	0	0
492	6-aminopenicillanate		217.061	Psy6C06	5	0	0
493	6-aminopenicillanate		217.061	Psy6C06	6	0	0
494	6-aminopenicillanate		217.061	Psy6C06	7	0	0
495	6-aminopenicillanate		217.061	Psy6C06	8	0	0
163	L-B-homoalanyl-L-B-homoleucine		231.17	Psy6C06	0	0	0
164	L-B-homoalanyl-L-B-homoleucine		231.17	Psy6C06	1	0	0
165	L-B-homoalanyl-L-B-homoleucine		231.17	Psy6C06	2	0	0
166	L-B-homoalanyl-L-B-homoleucine		231.17	Psy6C06	3	0	0
167	L-B-homoalanyl-L-B-homoleucine		231.17	Psy6C06	4	0	0
168	L-B-homoalanyl-L-B-homoleucine		231.17	Psy6C06	5	0	0
169	L-B-homoalanyl-L-B-homoleucine		231.17	Psy6C06	6	0	0
170	L-B-homoalanyl-L-B-homoleucine		231.17	Psy6C06	7	10719	5531.087325
171	L-B-homoalanyl-L-B-homoleucine		231.17	Psy6C06	8	0	0
559	C9H16N2O5	4-(G-L-glutamylamino)butanoate; N-acetyl-L,L-2,6-diaminopimelate; N2-succinyl-L-ornithine	233.111	Psy6C06	0	0	0
560	C9H16N2O5	4-(G-L-glutamylamino)butanoate; N-acetyl-L,L-2,6-diaminopimelate; N2-succinyl-L-ornithine	233.111	Psy6C06	1	0	0
561	C9H16N2O5	4-(G-L-glutamylamino)butanoate; N-acetyl-L,L-2,6-diaminopimelate; N2-succinyl-L-ornithine	233.111	Psy6C06	2	0	0
562	C9H16N2O5	4-(G-L-glutamylamino)butanoate; N-acetyl-L,L-2,6-diaminopimelate; N2-succinyl-L-ornithine	233.111	Psy6C06	3	0	0
563	C9H16N2O5	4-(G-L-glutamylamino)butanoate; N-acetyl-L,L-2,6-diaminopimelate; N2-succinyl-L-ornithine	233.111	Psy6C06	4	0	0
564	C9H16N2O5	4-(G-L-glutamylamino)butanoate; N-acetyl-L,L-2,6-diaminopimelate; N2-succinyl-L-ornithine	233.111	Psy6C06	5	0	0
565	C9H16N2O5	4-(G-L-glutamylamino)butanoate; N-acetyl-L,L-2,6-diaminopimelate; N2-succinyl-L-ornithine	233.111	Psy6C06	6	0	0
566	C9H16N2O5	4-(G-L-glutamylamino)butanoate; N-acetyl-L,L-2,6-diaminopimelate; N2-succinyl-L-ornithine	233.111	Psy6C06	7	0	0
567	C9H16N2O5	4-(G-L-glutamylamino)butanoate; N-acetyl-L,L-2,6-diaminopimelate; N2-succinyl-L-ornithine	233.111	Psy6C06	8	0	0
109	N-Formyl-L-kynurenine		237.09	Psy6C06	0	0	0
110	N-Formyl-L-kynurenine		237.09	Psy6C06	1	0	0
111	N-Formyl-L-kynurenine		237.09	Psy6C06	2	0	0
112	N-Formyl-L-kynurenine		237.09	Psy6C06	3	0	0
113	N-Formyl-L-kynurenine		237.09	Psy6C06	4	0	0
114	N-Formyl-L-kynurenine		237.09	Psy6C06	5	0	0
115	N-Formyl-L-kynurenine		237.09	Psy6C06	6	0	0
116	N-Formyl-L-kynurenine		237.09	Psy6C06	7	0	0
117	N-Formyl-L-kynurenine		237.09	Psy6C06	8	0	0
505	N-acetyl-D-glucosaminate		238.093	Psy6C06	0	0	0
506	N-acetyl-D-glucosaminate		238.093	Psy6C06	1	0	0
507	N-acetyl-D-glucosaminate		238.093	Psy6C06	2	0	0
508	N-acetyl-D-glucosaminate		238.093	Psy6C06	3	0	0
509	N-acetyl-D-glucosaminate		238.093	Psy6C06	4	0	0
510	N-acetyl-D-glucosaminate		238.093	Psy6C06	5	0	0
511	N-acetyl-D-glucosaminate		238.093	Psy6C06	6	0	0
512	N-acetyl-D-glucosaminate		238.093	Psy6C06	7	0	0
513	N-acetyl-D-glucosaminate		238.093	Psy6C06	8	0	0
199	6-aminohexanoate linear dimer		245.186	Psy6C06	0	0	0
200	6-aminohexanoate linear dimer		245.186	Psy6C06	1	0	0
201	6-aminohexanoate linear dimer		245.186	Psy6C06	2	0	0
202	6-aminohexanoate linear dimer		245.186	Psy6C06	3	0	0
203	6-aminohexanoate linear dimer		245.186	Psy6C06	4	0	0
204	6-aminohexanoate linear dimer		245.186	Psy6C06	5	0	0
205	6-aminohexanoate linear dimer		245.186	Psy6C06	6	0	0
206	6-aminohexanoate linear dimer		245.186	Psy6C06	7	0	0
207	6-aminohexanoate linear dimer		245.186	Psy6C06	8	0	0
73	Deoxyadenosine	2'-deoxyadenosine; 5'-deoxyadenosine	252.11	Psy6C06	0	0	0
74	Deoxyadenosine	2'-deoxyadenosine; 5'-deoxyadenosine	252.11	Psy6C06	1	0	0
75	Deoxyadenosine	2'-deoxyadenosine; 5'-deoxyadenosine	252.11	Psy6C06	2	0	0
76	Deoxyadenosine	2'-deoxyadenosine; 5'-deoxyadenosine	252.11	Psy6C06	3	0	0
77	Deoxyadenosine	2'-deoxyadenosine; 5'-deoxyadenosine	252.11	Psy6C06	4	0	0
78	Deoxyadenosine	2'-deoxyadenosine; 5'-deoxyadenosine	252.11	Psy6C06	5	0	0
79	Deoxyadenosine	2'-deoxyadenosine; 5'-deoxyadenosine	252.11	Psy6C06	6	0	0
80	Deoxyadenosine	2'-deoxyadenosine; 5'-deoxyadenosine	252.11	Psy6C06	7	8837	3099.90274
81	Deoxyadenosine	2'-deoxyadenosine; 5'-deoxyadenosine	252.11	Psy6C06	8	0	0
127	(R)-N-formyl-B-hydroxy-L-kynurenine		253.086	Psy6C06	0	0	0
128	(R)-N-formyl-B-hydroxy-L-kynurenine		253.086	Psy6C06	1	0	0
129	(R)-N-formyl-B-hydroxy-L-kynurenine		253.086	Psy6C06	2	0	0
130	(R)-N-formyl-B-hydroxy-L-kynurenine		253.086	Psy6C06	3	0	0
131	(R)-N-formyl-B-hydroxy-L-kynurenine		253.086	Psy6C06	4	0	0
132	(R)-N-formyl-B-hydroxy-L-kynurenine		253.086	Psy6C06	5	0	0
133	(R)-N-formyl-B-hydroxy-L-kynurenine		253.086	Psy6C06	6	0	0
134	(R)-N-formyl-B-hydroxy-L-kynurenine		253.086	Psy6C06	7	0	0
135	(R)-N-formyl-B-hydroxy-L-kynurenine		253.086	Psy6C06	8	0	0
451	L-djenkolate		255.047	Psy6C06	0	0	0
452	L-djenkolate		255.047	Psy6C06	1	0	0
453	L-djenkolate		255.047	Psy6C06	2	0	0
454	L-djenkolate		255.047	Psy6C06	3	0	0
455	L-djenkolate		255.047	Psy6C06	4	0	0
456	L-djenkolate		255.047	Psy6C06	5	0	0
457	L-djenkolate		255.047	Psy6C06	6	0	0
458	L-djenkolate		255.047	Psy6C06	7	0	0
459	L-djenkolate		255.047	Psy6C06	8	0	0
145	N-Ribosylnicotinamide	1-(B-D ribofuranosyl)nicotinamide	255.102	Psy6C06	0	0	0
146	N-Ribosylnicotinamide	1-(B-D ribofuranosyl)nicotinamide	255.102	Psy6C06	1	0	0
147	N-Ribosylnicotinamide	1-(B-D ribofuranosyl)nicotinamide	255.102	Psy6C06	2	0	0
148	N-Ribosylnicotinamide	1-(B-D ribofuranosyl)nicotinamide	255.102	Psy6C06	3	0	0
149	N-Ribosylnicotinamide	1-(B-D ribofuranosyl)nicotinamide	255.102	Psy6C06	4	0	0
150	N-Ribosylnicotinamide	1-(B-D ribofuranosyl)nicotinamide	255.102	Psy6C06	5	0	0
151	N-Ribosylnicotinamide	1-(B-D ribofuranosyl)nicotinamide	255.102	Psy6C06	6	0	0
152	N-Ribosylnicotinamide	1-(B-D ribofuranosyl)nicotinamide	255.102	Psy6C06	7	0	0
153	N-Ribosylnicotinamide	1-(B-D ribofuranosyl)nicotinamide	255.102	Psy6C06	8	0	0
523	C9H13N5O4	7,8-dihydromonapterin; 7,8-dihydroneopterin	256.103	Psy6C06	0	0	0
524	C9H13N5O4	7,8-dihydromonapterin; 7,8-dihydroneopterin	256.103	Psy6C06	1	0	0
525	C9H13N5O4	7,8-dihydromonapterin; 7,8-dihydroneopterin	256.103	Psy6C06	2	0	0
526	C9H13N5O4	7,8-dihydromonapterin; 7,8-dihydroneopterin	256.103	Psy6C06	3	0	0
527	C9H13N5O4	7,8-dihydromonapterin; 7,8-dihydroneopterin	256.103	Psy6C06	4	0	0
528	C9H13N5O4	7,8-dihydromonapterin; 7,8-dihydroneopterin	256.103	Psy6C06	5	0	0
529	C9H13N5O4	7,8-dihydromonapterin; 7,8-dihydroneopterin	256.103	Psy6C06	6	0	0
530	C9H13N5O4	7,8-dihydromonapterin; 7,8-dihydroneopterin	256.103	Psy6C06	7	0	0
531	C9H13N5O4	7,8-dihydromonapterin; 7,8-dihydroneopterin	256.103	Psy6C06	8	0	0
235	A-ribazole		279.135	Psy6C06	0	0	0
236	A-ribazole		279.135	Psy6C06	1	0	0
237	A-ribazole		279.135	Psy6C06	2	0	0
238	A-ribazole		279.135	Psy6C06	3	0	0
239	A-ribazole		279.135	Psy6C06	4	0	0
240	A-ribazole		279.135	Psy6C06	5	0	0
241	A-ribazole		279.135	Psy6C06	6	0	0
242	A-ribazole		279.135	Psy6C06	7	0	0
243	A-ribazole		279.135	Psy6C06	8	0	0
91	(E)-1-(L-cystein-S-yl)-N-hydroxy-O-(methylsulfanyl)hexan-1-imine		281.102	Psy6C06	0	0	0
92	(E)-1-(L-cystein-S-yl)-N-hydroxy-O-(methylsulfanyl)hexan-1-imine		281.102	Psy6C06	1	0	0
93	(E)-1-(L-cystein-S-yl)-N-hydroxy-O-(methylsulfanyl)hexan-1-imine		281.102	Psy6C06	2	0	0
94	(E)-1-(L-cystein-S-yl)-N-hydroxy-O-(methylsulfanyl)hexan-1-imine		281.102	Psy6C06	3	0	0
95	(E)-1-(L-cystein-S-yl)-N-hydroxy-O-(methylsulfanyl)hexan-1-imine		281.102	Psy6C06	4	0	0
96	(E)-1-(L-cystein-S-yl)-N-hydroxy-O-(methylsulfanyl)hexan-1-imine		281.102	Psy6C06	5	0	0
97	(E)-1-(L-cystein-S-yl)-N-hydroxy-O-(methylsulfanyl)hexan-1-imine		281.102	Psy6C06	6	0	0
98	(E)-1-(L-cystein-S-yl)-N-hydroxy-O-(methylsulfanyl)hexan-1-imine		281.102	Psy6C06	7	0	0
99	(E)-1-(L-cystein-S-yl)-N-hydroxy-O-(methylsulfanyl)hexan-1-imine		281.102	Psy6C06	8	0	0
271	vernolate		297.241	Psy6C06	0	0	0
272	vernolate		297.241	Psy6C06	1	0	0
273	vernolate		297.241	Psy6C06	2	0	0
274	vernolate		297.241	Psy6C06	3	0	0
275	vernolate		297.241	Psy6C06	4	0	0
276	vernolate		297.241	Psy6C06	5	0	0
277	vernolate		297.241	Psy6C06	6	0	0
278	vernolate		297.241	Psy6C06	7	0	0
279	vernolate		297.241	Psy6C06	8	0	0
181	p-nitrophenyl-A-D-glucuronide		316.071	Psy6C06	0	0	0
182	p-nitrophenyl-A-D-glucuronide		316.071	Psy6C06	1	0	0
183	p-nitrophenyl-A-D-glucuronide		316.071	Psy6C06	2	0	0
184	p-nitrophenyl-A-D-glucuronide		316.071	Psy6C06	3	0	0
185	p-nitrophenyl-A-D-glucuronide		316.071	Psy6C06	4	0	0
186	p-nitrophenyl-A-D-glucuronide		316.071	Psy6C06	5	0	0
187	p-nitrophenyl-A-D-glucuronide		316.071	Psy6C06	6	0	0
188	p-nitrophenyl-A-D-glucuronide		316.071	Psy6C06	7	0	0
189	p-nitrophenyl-A-D-glucuronide		316.071	Psy6C06	8	0	0
217	pseudaminate		335.147	Psy6C06	0	0	0
218	pseudaminate		335.147	Psy6C06	1	0	0
219	pseudaminate		335.147	Psy6C06	2	0	0
220	pseudaminate		335.147	Psy6C06	3	0	0
221	pseudaminate		335.147	Psy6C06	4	0	0
222	pseudaminate		335.147	Psy6C06	5	0	0
223	pseudaminate		335.147	Psy6C06	6	0	0
224	pseudaminate		335.147	Psy6C06	7	0	0
225	pseudaminate		335.147	Psy6C06	8	0	0
307	phytyl diphosphate		457.245	Psy6C06	0	0	0
308	phytyl diphosphate		457.245	Psy6C06	1	0	0
309	phytyl diphosphate		457.245	Psy6C06	2	0	0
310	phytyl diphosphate		457.245	Psy6C06	3	0	0
311	phytyl diphosphate		457.245	Psy6C06	4	0	0
312	phytyl diphosphate		457.245	Psy6C06	5	0	0
313	phytyl diphosphate		457.245	Psy6C06	6	0	0
314	phytyl diphosphate		457.245	Psy6C06	7	0	0
315	phytyl diphosphate		457.245	Psy6C06	8	0	0
325	2-[({[4-({1-[5-(4-methoxyphenyl)-1,3,4-oxadiazole-2-yl}oxy)phenyl]methyl}(methyl)amino)methyl]-2-methylpropane-1,3-diol		497.245	Psy6C06	0	0	0
326	2-[({[4-({1-[5-(4-methoxyphenyl)-1,3,4-oxadiazole-2-yl}oxy)phenyl]methyl}(methyl)amino)methyl]-2-methylpropane-1,3-diol		497.245	Psy6C06	1	0	0
327	2-[({[4-({1-[5-(4-methoxyphenyl)-1,3,4-oxadiazole-2-yl}oxy)phenyl]methyl}(methyl)amino)methyl]-2-methylpropane-1,3-diol		497.245	Psy6C06	2	0	0
328	2-[({[4-({1-[5-(4-methoxyphenyl)-1,3,4-oxadiazole-2-yl}oxy)phenyl]methyl}(methyl)amino)methyl]-2-methylpropane-1,3-diol		497.245	Psy6C06	3	0	0
329	2-[({[4-({1-[5-(4-methoxyphenyl)-1,3,4-oxadiazole-2-yl}oxy)phenyl]methyl}(methyl)amino)methyl]-2-methylpropane-1,3-diol		497.245	Psy6C06	4	0	0
330	2-[({[4-({1-[5-(4-methoxyphenyl)-1,3,4-oxadiazole-2-yl}oxy)phenyl]methyl}(methyl)amino)methyl]-2-methylpropane-1,3-diol		497.245	Psy6C06	5	0	0
331	2-[({[4-({1-[5-(4-methoxyphenyl)-1,3,4-oxadiazole-2-yl}oxy)phenyl]methyl}(methyl)amino)methyl]-2-methylpropane-1,3-diol		497.245	Psy6C06	6	0	0
332	2-[({[4-({1-[5-(4-methoxyphenyl)-1,3,4-oxadiazole-2-yl}oxy)phenyl]methyl}(methyl)amino)methyl]-2-methylpropane-1,3-diol		497.245	Psy6C06	7	0	0
333	2-[({[4-({1-[5-(4-methoxyphenyl)-1,3,4-oxadiazole-2-yl}oxy)phenyl]methyl}(methyl)amino)methyl]-2-methylpropane-1,3-diol		497.245	Psy6C06	8	0	0
289	(glutathion-S-yl)-bimane		498.168	Psy6C06	0	0	0
290	(glutathion-S-yl)-bimane		498.168	Psy6C06	1	0	0
291	(glutathion-S-yl)-bimane		498.168	Psy6C06	2	0	0
292	(glutathion-S-yl)-bimane		498.168	Psy6C06	3	0	0
293	(glutathion-S-yl)-bimane		498.168	Psy6C06	4	0	0
294	(glutathion-S-yl)-bimane		498.168	Psy6C06	5	0	0
295	(glutathion-S-yl)-bimane		498.168	Psy6C06	6	0	0
296	(glutathion-S-yl)-bimane		498.168	Psy6C06	7	0	0
297	(glutathion-S-yl)-bimane		498.168	Psy6C06	8	0	0
253	N,N'-diacetylchitobiose 6'-phosphate		505.143	Psy6C06	0	0	0
254	N,N'-diacetylchitobiose 6'-phosphate		505.143	Psy6C06	1	0	0
255	N,N'-diacetylchitobiose 6'-phosphate		505.143	Psy6C06	2	0	0
256	N,N'-diacetylchitobiose 6'-phosphate		505.143	Psy6C06	3	0	0
257	N,N'-diacetylchitobiose 6'-phosphate		505.143	Psy6C06	4	0	0
258	N,N'-diacetylchitobiose 6'-phosphate		505.143	Psy6C06	5	0	0
259	N,N'-diacetylchitobiose 6'-phosphate		505.143	Psy6C06	6	0	0
260	N,N'-diacetylchitobiose 6'-phosphate		505.143	Psy6C06	7	0	0
261	N,N'-diacetylchitobiose 6'-phosphate		505.143	Psy6C06	8	0	0
379	N-(2,3-dihydroxybenzoyl)-L-serine trimer		688.164	Psy6C06	0	0	0
380	N-(2,3-dihydroxybenzoyl)-L-serine trimer		688.164	Psy6C06	1	0	0
381	N-(2,3-dihydroxybenzoyl)-L-serine trimer		688.164	Psy6C06	2	0	0
382	N-(2,3-dihydroxybenzoyl)-L-serine trimer		688.164	Psy6C06	3	0	0
383	N-(2,3-dihydroxybenzoyl)-L-serine trimer		688.164	Psy6C06	4	0	0
384	N-(2,3-dihydroxybenzoyl)-L-serine trimer		688.164	Psy6C06	5	0	0
385	N-(2,3-dihydroxybenzoyl)-L-serine trimer		688.164	Psy6C06	6	0	0
386	N-(2,3-dihydroxybenzoyl)-L-serine trimer		688.164	Psy6C06	7	0	0
387	N-(2,3-dihydroxybenzoyl)-L-serine trimer		688.164	Psy6C06	8	0	0
361	roseoflavin adenine dinucleotide		815.2	Psy6C06	0	0	0
362	roseoflavin adenine dinucleotide		815.2	Psy6C06	1	0	0
363	roseoflavin adenine dinucleotide		815.2	Psy6C06	2	0	0
364	roseoflavin adenine dinucleotide		815.2	Psy6C06	3	0	0
365	roseoflavin adenine dinucleotide		815.2	Psy6C06	4	0	0
366	roseoflavin adenine dinucleotide		815.2	Psy6C06	5	0	0
367	roseoflavin adenine dinucleotide		815.2	Psy6C06	6	0	0
368	roseoflavin adenine dinucleotide		815.2	Psy6C06	7	10035.33333	4313.269101
369	roseoflavin adenine dinucleotide		815.2	Psy6C06	8	0	0
343	(2R,3S)-B-methylmalyl-CoA; (R)-2-hydroxyglutaryl-CoA		898.152	Psy6C06	0	0	0
344	(2R,3S)-B-methylmalyl-CoA; (R)-2-hydroxyglutaryl-CoA		898.152	Psy6C06	1	0	0
345	(2R,3S)-B-methylmalyl-CoA; (R)-2-hydroxyglutaryl-CoA		898.152	Psy6C06	2	0	0
346	(2R,3S)-B-methylmalyl-CoA; (R)-2-hydroxyglutaryl-CoA		898.152	Psy6C06	3	0	0
347	(2R,3S)-B-methylmalyl-CoA; (R)-2-hydroxyglutaryl-CoA		898.152	Psy6C06	4	0	0
348	(2R,3S)-B-methylmalyl-CoA; (R)-2-hydroxyglutaryl-CoA		898.152	Psy6C06	5	0	0
349	(2R,3S)-B-methylmalyl-CoA; (R)-2-hydroxyglutaryl-CoA		898.152	Psy6C06	6	0	0
350	(2R,3S)-B-methylmalyl-CoA; (R)-2-hydroxyglutaryl-CoA		898.152	Psy6C06	7	0	0
351	(2R,3S)-B-methylmalyl-CoA; (R)-2-hydroxyglutaryl-CoA		898.152	Psy6C06	8	0	0
658	Nicotinamide	nicotinamide	123.055	Psy6C06:AltA3R04	0	0	0
659	Nicotinamide	nicotinamide	123.055	Psy6C06:AltA3R04	1	0	0
660	Nicotinamide	nicotinamide	123.055	Psy6C06:AltA3R04	2	0	0
661	Nicotinamide	nicotinamide	123.055	Psy6C06:AltA3R04	3	0	0
662	Nicotinamide	nicotinamide	123.055	Psy6C06:AltA3R04	4	119188.6667	9130.758859
663	Nicotinamide	nicotinamide	123.055	Psy6C06:AltA3R04	5	120133	2037.161997
664	Nicotinamide	nicotinamide	123.055	Psy6C06:AltA3R04	6	121715.6667	4245.111816
665	Nicotinamide	nicotinamide	123.055	Psy6C06:AltA3R04	7	137162.3333	14263.1335
666	Nicotinamide	nicotinamide	123.055	Psy6C06:AltA3R04	8	139612	5108.958407
676	Nicotinate	nicotinate; picolinate	124.039	Psy6C06:AltA3R04	0	0	0
677	Nicotinate	nicotinate; picolinate	124.039	Psy6C06:AltA3R04	1	0	0
678	Nicotinate	nicotinate; picolinate	124.039	Psy6C06:AltA3R04	2	0	0
679	Nicotinate	nicotinate; picolinate	124.039	Psy6C06:AltA3R04	3	0	0
680	Nicotinate	nicotinate; picolinate	124.039	Psy6C06:AltA3R04	4	48177	3858.882092
681	Nicotinate	nicotinate; picolinate	124.039	Psy6C06:AltA3R04	5	56624.33333	2621.701229
682	Nicotinate	nicotinate; picolinate	124.039	Psy6C06:AltA3R04	6	61161.66667	1256.033572
683	Nicotinate	nicotinate; picolinate	124.039	Psy6C06:AltA3R04	7	63892.66667	750.1828666
684	Nicotinate	nicotinate; picolinate	124.039	Psy6C06:AltA3R04	8	72111.66667	2785.970268
694	Pyrazinamide	pyrazinamide	124.054	Psy6C06:AltA3R04	0	0	0
695	Pyrazinamide	pyrazinamide	124.054	Psy6C06:AltA3R04	1	0	0
696	Pyrazinamide	pyrazinamide	124.054	Psy6C06:AltA3R04	2	0	0
697	Pyrazinamide	pyrazinamide	124.054	Psy6C06:AltA3R04	3	0	0
698	Pyrazinamide	pyrazinamide	124.054	Psy6C06:AltA3R04	4	20146.66667	1822.365038
699	Pyrazinamide	pyrazinamide	124.054	Psy6C06:AltA3R04	5	19967.66667	697.8146841
700	Pyrazinamide	pyrazinamide	124.054	Psy6C06:AltA3R04	6	21348.66667	367.8727135
701	Pyrazinamide	pyrazinamide	124.054	Psy6C06:AltA3R04	7	23150.66667	746.7772984
702	Pyrazinamide	pyrazinamide	124.054	Psy6C06:AltA3R04	8	23489.66667	218.9299736
478	benzyl thiol		125.041	Psy6C06:AltA3R04	0	0	0
479	benzyl thiol		125.041	Psy6C06:AltA3R04	1	0	0
480	benzyl thiol		125.041	Psy6C06:AltA3R04	2	0	0
481	benzyl thiol		125.041	Psy6C06:AltA3R04	3	0	0
482	benzyl thiol		125.041	Psy6C06:AltA3R04	4	0	0
483	benzyl thiol		125.041	Psy6C06:AltA3R04	5	0	0
484	benzyl thiol		125.041	Psy6C06:AltA3R04	6	13644	1058.70298
485	benzyl thiol		125.041	Psy6C06:AltA3R04	7	13392.33333	108.1865672
486	benzyl thiol		125.041	Psy6C06:AltA3R04	8	14135.66667	198.8324253
10	Ureidoglycolate	(S)-ureidoglycolate	135.043	Psy6C06:AltA3R04	0	0	0
11	Ureidoglycolate	(S)-ureidoglycolate	135.043	Psy6C06:AltA3R04	1	0	0
12	Ureidoglycolate	(S)-ureidoglycolate	135.043	Psy6C06:AltA3R04	2	0	0
13	Ureidoglycolate	(S)-ureidoglycolate	135.043	Psy6C06:AltA3R04	3	0	0
14	Ureidoglycolate	(S)-ureidoglycolate	135.043	Psy6C06:AltA3R04	4	0	0
15	Ureidoglycolate	(S)-ureidoglycolate	135.043	Psy6C06:AltA3R04	5	0	0
16	Ureidoglycolate	(S)-ureidoglycolate	135.043	Psy6C06:AltA3R04	6	0	0
17	Ureidoglycolate	(S)-ureidoglycolate	135.043	Psy6C06:AltA3R04	7	20441.33333	958.0294011
18	Ureidoglycolate	(S)-ureidoglycolate	135.043	Psy6C06:AltA3R04	8	20856.33333	447.2788094
406	Adenine	adenine	136.062	Psy6C06:AltA3R04	0	0	0
407	Adenine	adenine	136.062	Psy6C06:AltA3R04	1	0	0
408	Adenine	adenine	136.062	Psy6C06:AltA3R04	2	0	0
409	Adenine	adenine	136.062	Psy6C06:AltA3R04	3	0	0
410	Adenine	adenine	136.062	Psy6C06:AltA3R04	4	30417.33333	9724.481597
411	Adenine	adenine	136.062	Psy6C06:AltA3R04	5	48294.33333	6244.874405
412	Adenine	adenine	136.062	Psy6C06:AltA3R04	6	43345.66667	6810.698961
413	Adenine	adenine	136.062	Psy6C06:AltA3R04	7	42131	1340.017537
414	Adenine	adenine	136.062	Psy6C06:AltA3R04	8	36728.33333	4734.51585
550	amphetamine		136.11	Psy6C06:AltA3R04	0	0	0
551	amphetamine		136.11	Psy6C06:AltA3R04	1	0	0
552	amphetamine		136.11	Psy6C06:AltA3R04	2	0	0
553	amphetamine		136.11	Psy6C06:AltA3R04	3	0	0
554	amphetamine		136.11	Psy6C06:AltA3R04	4	0	0
555	amphetamine		136.11	Psy6C06:AltA3R04	5	10768.33333	1444.046167
556	amphetamine		136.11	Psy6C06:AltA3R04	6	10581.66667	1176.964032
557	amphetamine		136.11	Psy6C06:AltA3R04	7	0	0
558	amphetamine		136.11	Psy6C06:AltA3R04	8	0	0
64	5-(2-Hydroxyethyl)-4-methylthiazole	5-(2-hydroxyethyl)-4-methylthiazole	144.044	Psy6C06:AltA3R04	0	0	0
65	5-(2-Hydroxyethyl)-4-methylthiazole	5-(2-hydroxyethyl)-4-methylthiazole	144.044	Psy6C06:AltA3R04	1	0	0
66	5-(2-Hydroxyethyl)-4-methylthiazole	5-(2-hydroxyethyl)-4-methylthiazole	144.044	Psy6C06:AltA3R04	2	0	0
67	5-(2-Hydroxyethyl)-4-methylthiazole	5-(2-hydroxyethyl)-4-methylthiazole	144.044	Psy6C06:AltA3R04	3	0	0
68	5-(2-Hydroxyethyl)-4-methylthiazole	5-(2-hydroxyethyl)-4-methylthiazole	144.044	Psy6C06:AltA3R04	4	11140.66667	2962.485668
69	5-(2-Hydroxyethyl)-4-methylthiazole	5-(2-hydroxyethyl)-4-methylthiazole	144.044	Psy6C06:AltA3R04	5	18880.66667	2555.667493
70	5-(2-Hydroxyethyl)-4-methylthiazole	5-(2-hydroxyethyl)-4-methylthiazole	144.044	Psy6C06:AltA3R04	6	30602.33333	4177.434181
71	5-(2-Hydroxyethyl)-4-methylthiazole	5-(2-hydroxyethyl)-4-methylthiazole	144.044	Psy6C06:AltA3R04	7	35010.33333	4159.232421
72	5-(2-Hydroxyethyl)-4-methylthiazole	5-(2-hydroxyethyl)-4-methylthiazole	144.044	Psy6C06:AltA3R04	8	44876	4085.661146
640	Hydroxyglutarate	(2R,3S)-3-methylmalate; (R)-2-hydroxyglutarate; (R)-citramalate; (S)-2-hydroxyglutarate; 2-dehydro-3-deoxy-L-arabinonate; D-xylono-1,4-lactone; L-arabinono-1,4-lactone	149.045	Psy6C06:AltA3R04	0	0	0
641	Hydroxyglutarate	(2R,3S)-3-methylmalate; (R)-2-hydroxyglutarate; (R)-citramalate; (S)-2-hydroxyglutarate; 2-dehydro-3-deoxy-L-arabinonate; D-xylono-1,4-lactone; L-arabinono-1,4-lactone	149.045	Psy6C06:AltA3R04	1	0	0
642	Hydroxyglutarate	(2R,3S)-3-methylmalate; (R)-2-hydroxyglutarate; (R)-citramalate; (S)-2-hydroxyglutarate; 2-dehydro-3-deoxy-L-arabinonate; D-xylono-1,4-lactone; L-arabinono-1,4-lactone	149.045	Psy6C06:AltA3R04	2	16635	1094.11334
643	Hydroxyglutarate	(2R,3S)-3-methylmalate; (R)-2-hydroxyglutarate; (R)-citramalate; (S)-2-hydroxyglutarate; 2-dehydro-3-deoxy-L-arabinonate; D-xylono-1,4-lactone; L-arabinono-1,4-lactone	149.045	Psy6C06:AltA3R04	3	17153.33333	1339.187938
644	Hydroxyglutarate	(2R,3S)-3-methylmalate; (R)-2-hydroxyglutarate; (R)-citramalate; (S)-2-hydroxyglutarate; 2-dehydro-3-deoxy-L-arabinonate; D-xylono-1,4-lactone; L-arabinono-1,4-lactone	149.045	Psy6C06:AltA3R04	4	17198.66667	1224.940951
645	Hydroxyglutarate	(2R,3S)-3-methylmalate; (R)-2-hydroxyglutarate; (R)-citramalate; (S)-2-hydroxyglutarate; 2-dehydro-3-deoxy-L-arabinonate; D-xylono-1,4-lactone; L-arabinono-1,4-lactone	149.045	Psy6C06:AltA3R04	5	16467.66667	471.3622103
646	Hydroxyglutarate	(2R,3S)-3-methylmalate; (R)-2-hydroxyglutarate; (R)-citramalate; (S)-2-hydroxyglutarate; 2-dehydro-3-deoxy-L-arabinonate; D-xylono-1,4-lactone; L-arabinono-1,4-lactone	149.045	Psy6C06:AltA3R04	6	17062.66667	492.6482856
647	Hydroxyglutarate	(2R,3S)-3-methylmalate; (R)-2-hydroxyglutarate; (R)-citramalate; (S)-2-hydroxyglutarate; 2-dehydro-3-deoxy-L-arabinonate; D-xylono-1,4-lactone; L-arabinono-1,4-lactone	149.045	Psy6C06:AltA3R04	7	17081.66667	710.0931864
648	Hydroxyglutarate	(2R,3S)-3-methylmalate; (R)-2-hydroxyglutarate; (R)-citramalate; (S)-2-hydroxyglutarate; 2-dehydro-3-deoxy-L-arabinonate; D-xylono-1,4-lactone; L-arabinono-1,4-lactone	149.045	Psy6C06:AltA3R04	8	16986.33333	572.120034
730	Xanthine	xanthine	153.04	Psy6C06:AltA3R04	0	0	0
731	Xanthine	xanthine	153.04	Psy6C06:AltA3R04	1	0	0
732	Xanthine	xanthine	153.04	Psy6C06:AltA3R04	2	0	0
733	Xanthine	xanthine	153.04	Psy6C06:AltA3R04	3	0	0
734	Xanthine	xanthine	153.04	Psy6C06:AltA3R04	4	12658	4194.801902
735	Xanthine	xanthine	153.04	Psy6C06:AltA3R04	5	18367	8049.775587
736	Xanthine	xanthine	153.04	Psy6C06:AltA3R04	6	28806.33333	12324.30592
737	Xanthine	xanthine	153.04	Psy6C06:AltA3R04	7	40550.66667	15086.4773
738	Xanthine	xanthine	153.04	Psy6C06:AltA3R04	8	61147.66667	17656.94612
622	Hydroxyadipate	3,6-anhydro-A-L-galactopyranose; 3,6-anhydro-L-galactofuranose; 3-ethylmalate	163.059	Psy6C06:AltA3R04	0	0	0
623	Hydroxyadipate	3,6-anhydro-A-L-galactopyranose; 3,6-anhydro-L-galactofuranose; 3-ethylmalate	163.059	Psy6C06:AltA3R04	1	0	0
624	Hydroxyadipate	3,6-anhydro-A-L-galactopyranose; 3,6-anhydro-L-galactofuranose; 3-ethylmalate	163.059	Psy6C06:AltA3R04	2	0	0
625	Hydroxyadipate	3,6-anhydro-A-L-galactopyranose; 3,6-anhydro-L-galactofuranose; 3-ethylmalate	163.059	Psy6C06:AltA3R04	3	0	0
626	Hydroxyadipate	3,6-anhydro-A-L-galactopyranose; 3,6-anhydro-L-galactofuranose; 3-ethylmalate	163.059	Psy6C06:AltA3R04	4	31135	782.3125974
627	Hydroxyadipate	3,6-anhydro-A-L-galactopyranose; 3,6-anhydro-L-galactofuranose; 3-ethylmalate	163.059	Psy6C06:AltA3R04	5	30755	2088.358446
628	Hydroxyadipate	3,6-anhydro-A-L-galactopyranose; 3,6-anhydro-L-galactofuranose; 3-ethylmalate	163.059	Psy6C06:AltA3R04	6	31016	460.6907857
629	Hydroxyadipate	3,6-anhydro-A-L-galactopyranose; 3,6-anhydro-L-galactofuranose; 3-ethylmalate	163.059	Psy6C06:AltA3R04	7	30715.66667	258.3976264
630	Hydroxyadipate	3,6-anhydro-A-L-galactopyranose; 3,6-anhydro-L-galactofuranose; 3-ethylmalate	163.059	Psy6C06:AltA3R04	8	31116.33333	1492.662833
28	(R)-2-Methylimino-1-phenylpropan-1-ol	(Z)-methyl(oxido)(1-phenylpropan-2-ylidene)azanium	164.109	Psy6C06:AltA3R04	0	0	0
29	(R)-2-Methylimino-1-phenylpropan-1-ol	(Z)-methyl(oxido)(1-phenylpropan-2-ylidene)azanium	164.109	Psy6C06:AltA3R04	1	0	0
30	(R)-2-Methylimino-1-phenylpropan-1-ol	(Z)-methyl(oxido)(1-phenylpropan-2-ylidene)azanium	164.109	Psy6C06:AltA3R04	2	0	0
31	(R)-2-Methylimino-1-phenylpropan-1-ol	(Z)-methyl(oxido)(1-phenylpropan-2-ylidene)azanium	164.109	Psy6C06:AltA3R04	3	7135.333333	568.4367452
32	(R)-2-Methylimino-1-phenylpropan-1-ol	(Z)-methyl(oxido)(1-phenylpropan-2-ylidene)azanium	164.109	Psy6C06:AltA3R04	4	0	0
33	(R)-2-Methylimino-1-phenylpropan-1-ol	(Z)-methyl(oxido)(1-phenylpropan-2-ylidene)azanium	164.109	Psy6C06:AltA3R04	5	0	0
34	(R)-2-Methylimino-1-phenylpropan-1-ol	(Z)-methyl(oxido)(1-phenylpropan-2-ylidene)azanium	164.109	Psy6C06:AltA3R04	6	7334.666667	255.6058163
35	(R)-2-Methylimino-1-phenylpropan-1-ol	(Z)-methyl(oxido)(1-phenylpropan-2-ylidene)azanium	164.109	Psy6C06:AltA3R04	7	7233.333333	541.2433217
36	(R)-2-Methylimino-1-phenylpropan-1-ol	(Z)-methyl(oxido)(1-phenylpropan-2-ylidene)azanium	164.109	Psy6C06:AltA3R04	8	7035.666667	142.6335631
712	Pyridoxal	pyridoxal	168.064	Psy6C06:AltA3R04	0	0	0
713	Pyridoxal	pyridoxal	168.064	Psy6C06:AltA3R04	1	0	0
714	Pyridoxal	pyridoxal	168.064	Psy6C06:AltA3R04	2	0	0
715	Pyridoxal	pyridoxal	168.064	Psy6C06:AltA3R04	3	0	0
716	Pyridoxal	pyridoxal	168.064	Psy6C06:AltA3R04	4	20092.66667	701.1535733
717	Pyridoxal	pyridoxal	168.064	Psy6C06:AltA3R04	5	20036.33333	1370.153398
718	Pyridoxal	pyridoxal	168.064	Psy6C06:AltA3R04	6	0	0
719	Pyridoxal	pyridoxal	168.064	Psy6C06:AltA3R04	7	0	0
720	Pyridoxal	pyridoxal	168.064	Psy6C06:AltA3R04	8	19961.33333	1076.044764
46	3-Dehydroshikimate	(2Z,4Z)-2-hydroxyhepta-2,4-dienedioate; (4Z)-2-oxohept-4-enedioate; (E)-5-methyl-2-oxo-3-hex-3-enedioate; 3-dehydroshikimate	173.041	Psy6C06:AltA3R04	0	0	0
47	3-Dehydroshikimate	(2Z,4Z)-2-hydroxyhepta-2,4-dienedioate; (4Z)-2-oxohept-4-enedioate; (E)-5-methyl-2-oxo-3-hex-3-enedioate; 3-dehydroshikimate	173.041	Psy6C06:AltA3R04	1	0	0
48	3-Dehydroshikimate	(2Z,4Z)-2-hydroxyhepta-2,4-dienedioate; (4Z)-2-oxohept-4-enedioate; (E)-5-methyl-2-oxo-3-hex-3-enedioate; 3-dehydroshikimate	173.041	Psy6C06:AltA3R04	2	0	0
49	3-Dehydroshikimate	(2Z,4Z)-2-hydroxyhepta-2,4-dienedioate; (4Z)-2-oxohept-4-enedioate; (E)-5-methyl-2-oxo-3-hex-3-enedioate; 3-dehydroshikimate	173.041	Psy6C06:AltA3R04	3	0	0
50	3-Dehydroshikimate	(2Z,4Z)-2-hydroxyhepta-2,4-dienedioate; (4Z)-2-oxohept-4-enedioate; (E)-5-methyl-2-oxo-3-hex-3-enedioate; 3-dehydroshikimate	173.041	Psy6C06:AltA3R04	4	9323.333333	386.0988647
51	3-Dehydroshikimate	(2Z,4Z)-2-hydroxyhepta-2,4-dienedioate; (4Z)-2-oxohept-4-enedioate; (E)-5-methyl-2-oxo-3-hex-3-enedioate; 3-dehydroshikimate	173.041	Psy6C06:AltA3R04	5	9915	606.1542708
52	3-Dehydroshikimate	(2Z,4Z)-2-hydroxyhepta-2,4-dienedioate; (4Z)-2-oxohept-4-enedioate; (E)-5-methyl-2-oxo-3-hex-3-enedioate; 3-dehydroshikimate	173.041	Psy6C06:AltA3R04	6	9786	339.0855349
53	3-Dehydroshikimate	(2Z,4Z)-2-hydroxyhepta-2,4-dienedioate; (4Z)-2-oxohept-4-enedioate; (E)-5-methyl-2-oxo-3-hex-3-enedioate; 3-dehydroshikimate	173.041	Psy6C06:AltA3R04	7	10011.66667	390.389976
54	3-Dehydroshikimate	(2Z,4Z)-2-hydroxyhepta-2,4-dienedioate; (4Z)-2-oxohept-4-enedioate; (E)-5-methyl-2-oxo-3-hex-3-enedioate; 3-dehydroshikimate	173.041	Psy6C06:AltA3R04	8	10313.33333	423.2922552
424	C7H10O6	(4S)-4-hydroxy-2-oxoheptanedioate; 3-dehydroquinate	191.053	Psy6C06:AltA3R04	0	0	0
425	C7H10O6	(4S)-4-hydroxy-2-oxoheptanedioate; 3-dehydroquinate	191.053	Psy6C06:AltA3R04	1	0	0
426	C7H10O6	(4S)-4-hydroxy-2-oxoheptanedioate; 3-dehydroquinate	191.053	Psy6C06:AltA3R04	2	0	0
427	C7H10O6	(4S)-4-hydroxy-2-oxoheptanedioate; 3-dehydroquinate	191.053	Psy6C06:AltA3R04	3	0	0
428	C7H10O6	(4S)-4-hydroxy-2-oxoheptanedioate; 3-dehydroquinate	191.053	Psy6C06:AltA3R04	4	5944.666667	1101.083709
429	C7H10O6	(4S)-4-hydroxy-2-oxoheptanedioate; 3-dehydroquinate	191.053	Psy6C06:AltA3R04	5	8560	558.7047521
430	C7H10O6	(4S)-4-hydroxy-2-oxoheptanedioate; 3-dehydroquinate	191.053	Psy6C06:AltA3R04	6	12790.66667	2174.151405
431	C7H10O6	(4S)-4-hydroxy-2-oxoheptanedioate; 3-dehydroquinate	191.053	Psy6C06:AltA3R04	7	13649.33333	1283.488346
432	C7H10O6	(4S)-4-hydroxy-2-oxoheptanedioate; 3-dehydroquinate	191.053	Psy6C06:AltA3R04	8	16515	1637.058643
604	Hexose oxime; C7H9N5O2	2-amino-2-deoxy-D-gluconate	196.083	Psy6C06:AltA3R04	0	0	0
605	Hexose oxime; C7H9N5O2	2-amino-2-deoxy-D-gluconate	196.083	Psy6C06:AltA3R04	1	0	0
606	Hexose oxime; C7H9N5O2	2-amino-2-deoxy-D-gluconate	196.083	Psy6C06:AltA3R04	2	0	0
607	Hexose oxime; C7H9N5O2	2-amino-2-deoxy-D-gluconate	196.083	Psy6C06:AltA3R04	3	0	0
608	Hexose oxime; C7H9N5O2	2-amino-2-deoxy-D-gluconate	196.083	Psy6C06:AltA3R04	4	14002.33333	4143.875521
609	Hexose oxime; C7H9N5O2	2-amino-2-deoxy-D-gluconate	196.083	Psy6C06:AltA3R04	5	19926	4603.843612
610	Hexose oxime; C7H9N5O2	2-amino-2-deoxy-D-gluconate	196.083	Psy6C06:AltA3R04	6	23265	3352.993737
611	Hexose oxime; C7H9N5O2	2-amino-2-deoxy-D-gluconate	196.083	Psy6C06:AltA3R04	7	27598.33333	4001.244973
612	Hexose oxime; C7H9N5O2	2-amino-2-deoxy-D-gluconate	196.083	Psy6C06:AltA3R04	8	28756.33333	2516.730882
586	L-alanyl-L-leucine		203.139	Psy6C06:AltA3R04	0	0	0
587	L-alanyl-L-leucine		203.139	Psy6C06:AltA3R04	1	0	0
588	L-alanyl-L-leucine		203.139	Psy6C06:AltA3R04	2	0	0
589	L-alanyl-L-leucine		203.139	Psy6C06:AltA3R04	3	0	0
590	L-alanyl-L-leucine		203.139	Psy6C06:AltA3R04	4	8794.333333	2698.284887
591	L-alanyl-L-leucine		203.139	Psy6C06:AltA3R04	5	18955	3996.803348
592	L-alanyl-L-leucine		203.139	Psy6C06:AltA3R04	6	20339.66667	4313.141817
593	L-alanyl-L-leucine		203.139	Psy6C06:AltA3R04	7	16774	2398.971238
594	L-alanyl-L-leucine		203.139	Psy6C06:AltA3R04	8	16595	3847.107095
442	glycyl-L-methionine		207.079	Psy6C06:AltA3R04	0	0	0
443	glycyl-L-methionine		207.079	Psy6C06:AltA3R04	1	0	0
444	glycyl-L-methionine		207.079	Psy6C06:AltA3R04	2	0	0
445	glycyl-L-methionine		207.079	Psy6C06:AltA3R04	3	0	0
446	glycyl-L-methionine		207.079	Psy6C06:AltA3R04	4	11658.66667	1989.970435
447	glycyl-L-methionine		207.079	Psy6C06:AltA3R04	5	13807.66667	1740.765445
448	glycyl-L-methionine		207.079	Psy6C06:AltA3R04	6	15506	1779.812069
449	glycyl-L-methionine		207.079	Psy6C06:AltA3R04	7	16971.66667	1043.501957
450	glycyl-L-methionine		207.079	Psy6C06:AltA3R04	8	17337	769.9454526
496	6-aminopenicillanate		217.061	Psy6C06:AltA3R04	0	0	0
497	6-aminopenicillanate		217.061	Psy6C06:AltA3R04	1	0	0
498	6-aminopenicillanate		217.061	Psy6C06:AltA3R04	2	28931.33333	794.6233909
499	6-aminopenicillanate		217.061	Psy6C06:AltA3R04	3	41483	1888.987824
500	6-aminopenicillanate		217.061	Psy6C06:AltA3R04	4	106236	53452.41154
501	6-aminopenicillanate		217.061	Psy6C06:AltA3R04	5	175052.6667	49897.64805
502	6-aminopenicillanate		217.061	Psy6C06:AltA3R04	6	229454	53182.93395
503	6-aminopenicillanate		217.061	Psy6C06:AltA3R04	7	279362.3333	43909.46905
504	6-aminopenicillanate		217.061	Psy6C06:AltA3R04	8	292133.3333	28784.5028
172	L-B-homoalanyl-L-B-homoleucine		231.17	Psy6C06:AltA3R04	0	0	0
173	L-B-homoalanyl-L-B-homoleucine		231.17	Psy6C06:AltA3R04	1	0	0
174	L-B-homoalanyl-L-B-homoleucine		231.17	Psy6C06:AltA3R04	2	0	0
175	L-B-homoalanyl-L-B-homoleucine		231.17	Psy6C06:AltA3R04	3	0	0
176	L-B-homoalanyl-L-B-homoleucine		231.17	Psy6C06:AltA3R04	4	10015	3126.385933
177	L-B-homoalanyl-L-B-homoleucine		231.17	Psy6C06:AltA3R04	5	29491.66667	8112.917683
178	L-B-homoalanyl-L-B-homoleucine		231.17	Psy6C06:AltA3R04	6	33332.66667	9161.422069
179	L-B-homoalanyl-L-B-homoleucine		231.17	Psy6C06:AltA3R04	7	25054	4533.378983
180	L-B-homoalanyl-L-B-homoleucine		231.17	Psy6C06:AltA3R04	8	24687.33333	8373.029639
568	C9H16N2O5	4-(G-L-glutamylamino)butanoate; N-acetyl-L,L-2,6-diaminopimelate; N2-succinyl-L-ornithine	233.111	Psy6C06:AltA3R04	0	0	0
569	C9H16N2O5	4-(G-L-glutamylamino)butanoate; N-acetyl-L,L-2,6-diaminopimelate; N2-succinyl-L-ornithine	233.111	Psy6C06:AltA3R04	1	0	0
570	C9H16N2O5	4-(G-L-glutamylamino)butanoate; N-acetyl-L,L-2,6-diaminopimelate; N2-succinyl-L-ornithine	233.111	Psy6C06:AltA3R04	2	0	0
571	C9H16N2O5	4-(G-L-glutamylamino)butanoate; N-acetyl-L,L-2,6-diaminopimelate; N2-succinyl-L-ornithine	233.111	Psy6C06:AltA3R04	3	0	0
572	C9H16N2O5	4-(G-L-glutamylamino)butanoate; N-acetyl-L,L-2,6-diaminopimelate; N2-succinyl-L-ornithine	233.111	Psy6C06:AltA3R04	4	0	0
573	C9H16N2O5	4-(G-L-glutamylamino)butanoate; N-acetyl-L,L-2,6-diaminopimelate; N2-succinyl-L-ornithine	233.111	Psy6C06:AltA3R04	5	12864.33333	152.4281251
574	C9H16N2O5	4-(G-L-glutamylamino)butanoate; N-acetyl-L,L-2,6-diaminopimelate; N2-succinyl-L-ornithine	233.111	Psy6C06:AltA3R04	6	13432	594.0101009
575	C9H16N2O5	4-(G-L-glutamylamino)butanoate; N-acetyl-L,L-2,6-diaminopimelate; N2-succinyl-L-ornithine	233.111	Psy6C06:AltA3R04	7	13483.33333	1860.554846
576	C9H16N2O5	4-(G-L-glutamylamino)butanoate; N-acetyl-L,L-2,6-diaminopimelate; N2-succinyl-L-ornithine	233.111	Psy6C06:AltA3R04	8	12752	617.1191133
118	N-Formyl-L-kynurenine		237.09	Psy6C06:AltA3R04	0	0	0
119	N-Formyl-L-kynurenine		237.09	Psy6C06:AltA3R04	1	0	0
120	N-Formyl-L-kynurenine		237.09	Psy6C06:AltA3R04	2	43525.66667	2079.225898
121	N-Formyl-L-kynurenine		237.09	Psy6C06:AltA3R04	3	61177	2589.720255
122	N-Formyl-L-kynurenine		237.09	Psy6C06:AltA3R04	4	80379.33333	9110.688521
123	N-Formyl-L-kynurenine		237.09	Psy6C06:AltA3R04	5	102386.3333	11102.35256
124	N-Formyl-L-kynurenine		237.09	Psy6C06:AltA3R04	6	130743	17614.01249
125	N-Formyl-L-kynurenine		237.09	Psy6C06:AltA3R04	7	139308	15068.13817
126	N-Formyl-L-kynurenine		237.09	Psy6C06:AltA3R04	8	181462.3333	27209.42429
514	N-acetyl-D-glucosaminate		238.093	Psy6C06:AltA3R04	0	0	0
515	N-acetyl-D-glucosaminate		238.093	Psy6C06:AltA3R04	1	0	0
516	N-acetyl-D-glucosaminate		238.093	Psy6C06:AltA3R04	2	0	0
517	N-acetyl-D-glucosaminate		238.093	Psy6C06:AltA3R04	3	0	0
518	N-acetyl-D-glucosaminate		238.093	Psy6C06:AltA3R04	4	13820.33333	1363.577769
519	N-acetyl-D-glucosaminate		238.093	Psy6C06:AltA3R04	5	16786	1185.851593
520	N-acetyl-D-glucosaminate		238.093	Psy6C06:AltA3R04	6	18898.66667	2573.765788
521	N-acetyl-D-glucosaminate		238.093	Psy6C06:AltA3R04	7	20101.33333	1171.390769
522	N-acetyl-D-glucosaminate		238.093	Psy6C06:AltA3R04	8	24363	3164.628888
208	6-aminohexanoate linear dimer		245.186	Psy6C06:AltA3R04	0	0	0
209	6-aminohexanoate linear dimer		245.186	Psy6C06:AltA3R04	1	0	0
210	6-aminohexanoate linear dimer		245.186	Psy6C06:AltA3R04	2	0	0
211	6-aminohexanoate linear dimer		245.186	Psy6C06:AltA3R04	3	0	0
212	6-aminohexanoate linear dimer		245.186	Psy6C06:AltA3R04	4	13736.33333	3174.494343
213	6-aminohexanoate linear dimer		245.186	Psy6C06:AltA3R04	5	32827.66667	7688.358039
214	6-aminohexanoate linear dimer		245.186	Psy6C06:AltA3R04	6	35592.66667	7180.459688
215	6-aminohexanoate linear dimer		245.186	Psy6C06:AltA3R04	7	27502.33333	4518.116237
216	6-aminohexanoate linear dimer		245.186	Psy6C06:AltA3R04	8	25017.33333	5455.103146
82	Deoxyadenosine	2'-deoxyadenosine; 5'-deoxyadenosine	252.11	Psy6C06:AltA3R04	0	0	0
83	Deoxyadenosine	2'-deoxyadenosine; 5'-deoxyadenosine	252.11	Psy6C06:AltA3R04	1	0	0
84	Deoxyadenosine	2'-deoxyadenosine; 5'-deoxyadenosine	252.11	Psy6C06:AltA3R04	2	0	0
85	Deoxyadenosine	2'-deoxyadenosine; 5'-deoxyadenosine	252.11	Psy6C06:AltA3R04	3	0	0
86	Deoxyadenosine	2'-deoxyadenosine; 5'-deoxyadenosine	252.11	Psy6C06:AltA3R04	4	10854.33333	5545.828102
87	Deoxyadenosine	2'-deoxyadenosine; 5'-deoxyadenosine	252.11	Psy6C06:AltA3R04	5	19616.33333	5499.730569
88	Deoxyadenosine	2'-deoxyadenosine; 5'-deoxyadenosine	252.11	Psy6C06:AltA3R04	6	21492.66667	5985.831298
89	Deoxyadenosine	2'-deoxyadenosine; 5'-deoxyadenosine	252.11	Psy6C06:AltA3R04	7	17264	493.6557505
90	Deoxyadenosine	2'-deoxyadenosine; 5'-deoxyadenosine	252.11	Psy6C06:AltA3R04	8	17251	5247.193821
136	(R)-N-formyl-B-hydroxy-L-kynurenine		253.086	Psy6C06:AltA3R04	0	0	0
137	(R)-N-formyl-B-hydroxy-L-kynurenine		253.086	Psy6C06:AltA3R04	1	19244.66667	849.3846792
138	(R)-N-formyl-B-hydroxy-L-kynurenine		253.086	Psy6C06:AltA3R04	2	34213	2129.609354
139	(R)-N-formyl-B-hydroxy-L-kynurenine		253.086	Psy6C06:AltA3R04	3	42387.33333	2696.553788
140	(R)-N-formyl-B-hydroxy-L-kynurenine		253.086	Psy6C06:AltA3R04	4	128263	95294.89859
141	(R)-N-formyl-B-hydroxy-L-kynurenine		253.086	Psy6C06:AltA3R04	5	206557.6667	74563.52238
142	(R)-N-formyl-B-hydroxy-L-kynurenine		253.086	Psy6C06:AltA3R04	6	273280.6667	65807.65925
143	(R)-N-formyl-B-hydroxy-L-kynurenine		253.086	Psy6C06:AltA3R04	7	297928	64856.46071
144	(R)-N-formyl-B-hydroxy-L-kynurenine		253.086	Psy6C06:AltA3R04	8	353369	56034.96392
460	L-djenkolate		255.047	Psy6C06:AltA3R04	0	0	0
461	L-djenkolate		255.047	Psy6C06:AltA3R04	1	0	0
462	L-djenkolate		255.047	Psy6C06:AltA3R04	2	0	0
463	L-djenkolate		255.047	Psy6C06:AltA3R04	3	0	0
464	L-djenkolate		255.047	Psy6C06:AltA3R04	4	0	0
465	L-djenkolate		255.047	Psy6C06:AltA3R04	5	8506	313.4022974
466	L-djenkolate		255.047	Psy6C06:AltA3R04	6	0	0
467	L-djenkolate		255.047	Psy6C06:AltA3R04	7	9078	343.0641339
468	L-djenkolate		255.047	Psy6C06:AltA3R04	8	8891.666667	451.5056293
154	N-Ribosylnicotinamide	1-(B-D ribofuranosyl)nicotinamide	255.102	Psy6C06:AltA3R04	0	0	0
155	N-Ribosylnicotinamide	1-(B-D ribofuranosyl)nicotinamide	255.102	Psy6C06:AltA3R04	1	0	0
156	N-Ribosylnicotinamide	1-(B-D ribofuranosyl)nicotinamide	255.102	Psy6C06:AltA3R04	2	93839.66667	5132.965063
157	N-Ribosylnicotinamide	1-(B-D ribofuranosyl)nicotinamide	255.102	Psy6C06:AltA3R04	3	161865	8633.932129
158	N-Ribosylnicotinamide	1-(B-D ribofuranosyl)nicotinamide	255.102	Psy6C06:AltA3R04	4	224117.3333	31927.13464
159	N-Ribosylnicotinamide	1-(B-D ribofuranosyl)nicotinamide	255.102	Psy6C06:AltA3R04	5	287997.3333	56221.51981
160	N-Ribosylnicotinamide	1-(B-D ribofuranosyl)nicotinamide	255.102	Psy6C06:AltA3R04	6	401712.6667	70166.10807
161	N-Ribosylnicotinamide	1-(B-D ribofuranosyl)nicotinamide	255.102	Psy6C06:AltA3R04	7	437832.3333	62764.03027
162	N-Ribosylnicotinamide	1-(B-D ribofuranosyl)nicotinamide	255.102	Psy6C06:AltA3R04	8	587063.6667	96429.10072
532	C9H13N5O4	7,8-dihydromonapterin; 7,8-dihydroneopterin	256.103	Psy6C06:AltA3R04	0	0	0
533	C9H13N5O4	7,8-dihydromonapterin; 7,8-dihydroneopterin	256.103	Psy6C06:AltA3R04	1	0	0
534	C9H13N5O4	7,8-dihydromonapterin; 7,8-dihydroneopterin	256.103	Psy6C06:AltA3R04	2	15652.33333	624.8698531
535	C9H13N5O4	7,8-dihydromonapterin; 7,8-dihydroneopterin	256.103	Psy6C06:AltA3R04	3	22817.66667	1395.603931
536	C9H13N5O4	7,8-dihydromonapterin; 7,8-dihydroneopterin	256.103	Psy6C06:AltA3R04	4	29928.33333	3906.666652
537	C9H13N5O4	7,8-dihydromonapterin; 7,8-dihydroneopterin	256.103	Psy6C06:AltA3R04	5	35600.33333	6593.103771
538	C9H13N5O4	7,8-dihydromonapterin; 7,8-dihydroneopterin	256.103	Psy6C06:AltA3R04	6	47365	7305.557542
539	C9H13N5O4	7,8-dihydromonapterin; 7,8-dihydroneopterin	256.103	Psy6C06:AltA3R04	7	51063.33333	6374.056976
540	C9H13N5O4	7,8-dihydromonapterin; 7,8-dihydroneopterin	256.103	Psy6C06:AltA3R04	8	67859.33333	10533.62342
244	A-ribazole		279.135	Psy6C06:AltA3R04	0	0	0
245	A-ribazole		279.135	Psy6C06:AltA3R04	1	0	0
246	A-ribazole		279.135	Psy6C06:AltA3R04	2	0	0
247	A-ribazole		279.135	Psy6C06:AltA3R04	3	0	0
248	A-ribazole		279.135	Psy6C06:AltA3R04	4	0	0
249	A-ribazole		279.135	Psy6C06:AltA3R04	5	0	0
250	A-ribazole		279.135	Psy6C06:AltA3R04	6	17876.66667	464.6604495
251	A-ribazole		279.135	Psy6C06:AltA3R04	7	17517.33333	808.3281099
252	A-ribazole		279.135	Psy6C06:AltA3R04	8	17544.66667	519.6848404
100	(E)-1-(L-cystein-S-yl)-N-hydroxy-O-(methylsulfanyl)hexan-1-imine		281.102	Psy6C06:AltA3R04	0	0	0
101	(E)-1-(L-cystein-S-yl)-N-hydroxy-O-(methylsulfanyl)hexan-1-imine		281.102	Psy6C06:AltA3R04	1	0	0
102	(E)-1-(L-cystein-S-yl)-N-hydroxy-O-(methylsulfanyl)hexan-1-imine		281.102	Psy6C06:AltA3R04	2	0	0
103	(E)-1-(L-cystein-S-yl)-N-hydroxy-O-(methylsulfanyl)hexan-1-imine		281.102	Psy6C06:AltA3R04	3	0	0
104	(E)-1-(L-cystein-S-yl)-N-hydroxy-O-(methylsulfanyl)hexan-1-imine		281.102	Psy6C06:AltA3R04	4	0	0
105	(E)-1-(L-cystein-S-yl)-N-hydroxy-O-(methylsulfanyl)hexan-1-imine		281.102	Psy6C06:AltA3R04	5	0	0
106	(E)-1-(L-cystein-S-yl)-N-hydroxy-O-(methylsulfanyl)hexan-1-imine		281.102	Psy6C06:AltA3R04	6	29169	469.0031983
107	(E)-1-(L-cystein-S-yl)-N-hydroxy-O-(methylsulfanyl)hexan-1-imine		281.102	Psy6C06:AltA3R04	7	31069.33333	1489.402677
108	(E)-1-(L-cystein-S-yl)-N-hydroxy-O-(methylsulfanyl)hexan-1-imine		281.102	Psy6C06:AltA3R04	8	36859.66667	3811.833461
280	vernolate		297.241	Psy6C06:AltA3R04	0	0	0
281	vernolate		297.241	Psy6C06:AltA3R04	1	0	0
282	vernolate		297.241	Psy6C06:AltA3R04	2	0	0
283	vernolate		297.241	Psy6C06:AltA3R04	3	0	0
284	vernolate		297.241	Psy6C06:AltA3R04	4	0	0
285	vernolate		297.241	Psy6C06:AltA3R04	5	0	0
286	vernolate		297.241	Psy6C06:AltA3R04	6	12491	474.6546113
287	vernolate		297.241	Psy6C06:AltA3R04	7	12855.66667	491.3586606
288	vernolate		297.241	Psy6C06:AltA3R04	8	12349.33333	424.2691756
190	p-nitrophenyl-A-D-glucuronide		316.071	Psy6C06:AltA3R04	0	0	0
191	p-nitrophenyl-A-D-glucuronide		316.071	Psy6C06:AltA3R04	1	0	0
192	p-nitrophenyl-A-D-glucuronide		316.071	Psy6C06:AltA3R04	2	0	0
193	p-nitrophenyl-A-D-glucuronide		316.071	Psy6C06:AltA3R04	3	0	0
194	p-nitrophenyl-A-D-glucuronide		316.071	Psy6C06:AltA3R04	4	0	0
195	p-nitrophenyl-A-D-glucuronide		316.071	Psy6C06:AltA3R04	5	0	0
196	p-nitrophenyl-A-D-glucuronide		316.071	Psy6C06:AltA3R04	6	10374.33333	804.0406292
197	p-nitrophenyl-A-D-glucuronide		316.071	Psy6C06:AltA3R04	7	10727.66667	378.8830074
198	p-nitrophenyl-A-D-glucuronide		316.071	Psy6C06:AltA3R04	8	11692	1262.404056
226	pseudaminate		335.147	Psy6C06:AltA3R04	0	0	0
227	pseudaminate		335.147	Psy6C06:AltA3R04	1	14544.66667	342.8036367
228	pseudaminate		335.147	Psy6C06:AltA3R04	2	0	0
229	pseudaminate		335.147	Psy6C06:AltA3R04	3	0	0
230	pseudaminate		335.147	Psy6C06:AltA3R04	4	0	0
231	pseudaminate		335.147	Psy6C06:AltA3R04	5	0	0
232	pseudaminate		335.147	Psy6C06:AltA3R04	6	14363	1410.226578
233	pseudaminate		335.147	Psy6C06:AltA3R04	7	0	0
234	pseudaminate		335.147	Psy6C06:AltA3R04	8	0	0
316	phytyl diphosphate		457.245	Psy6C06:AltA3R04	0	0	0
317	phytyl diphosphate		457.245	Psy6C06:AltA3R04	1	0	0
318	phytyl diphosphate		457.245	Psy6C06:AltA3R04	2	0	0
319	phytyl diphosphate		457.245	Psy6C06:AltA3R04	3	0	0
320	phytyl diphosphate		457.245	Psy6C06:AltA3R04	4	12028.33333	1040.989113
321	phytyl diphosphate		457.245	Psy6C06:AltA3R04	5	13473	442.0984053
322	phytyl diphosphate		457.245	Psy6C06:AltA3R04	6	13696.66667	634.385004
323	phytyl diphosphate		457.245	Psy6C06:AltA3R04	7	13949.66667	90.11844058
324	phytyl diphosphate		457.245	Psy6C06:AltA3R04	8	13560.66667	324.4569823
334	2-[({[4-({1-[5-(4-methoxyphenyl)-1,3,4-oxadiazole-2-yl}oxy)phenyl]methyl}(methyl)amino)methyl]-2-methylpropane-1,3-diol		497.245	Psy6C06:AltA3R04	0	0	0
335	2-[({[4-({1-[5-(4-methoxyphenyl)-1,3,4-oxadiazole-2-yl}oxy)phenyl]methyl}(methyl)amino)methyl]-2-methylpropane-1,3-diol		497.245	Psy6C06:AltA3R04	1	0	0
336	2-[({[4-({1-[5-(4-methoxyphenyl)-1,3,4-oxadiazole-2-yl}oxy)phenyl]methyl}(methyl)amino)methyl]-2-methylpropane-1,3-diol		497.245	Psy6C06:AltA3R04	2	0	0
337	2-[({[4-({1-[5-(4-methoxyphenyl)-1,3,4-oxadiazole-2-yl}oxy)phenyl]methyl}(methyl)amino)methyl]-2-methylpropane-1,3-diol		497.245	Psy6C06:AltA3R04	3	0	0
338	2-[({[4-({1-[5-(4-methoxyphenyl)-1,3,4-oxadiazole-2-yl}oxy)phenyl]methyl}(methyl)amino)methyl]-2-methylpropane-1,3-diol		497.245	Psy6C06:AltA3R04	4	11586.66667	1069.74592
339	2-[({[4-({1-[5-(4-methoxyphenyl)-1,3,4-oxadiazole-2-yl}oxy)phenyl]methyl}(methyl)amino)methyl]-2-methylpropane-1,3-diol		497.245	Psy6C06:AltA3R04	5	12788	928.9978471
340	2-[({[4-({1-[5-(4-methoxyphenyl)-1,3,4-oxadiazole-2-yl}oxy)phenyl]methyl}(methyl)amino)methyl]-2-methylpropane-1,3-diol		497.245	Psy6C06:AltA3R04	6	14552.66667	1446.61824
341	2-[({[4-({1-[5-(4-methoxyphenyl)-1,3,4-oxadiazole-2-yl}oxy)phenyl]methyl}(methyl)amino)methyl]-2-methylpropane-1,3-diol		497.245	Psy6C06:AltA3R04	7	14349	895.716473
342	2-[({[4-({1-[5-(4-methoxyphenyl)-1,3,4-oxadiazole-2-yl}oxy)phenyl]methyl}(methyl)amino)methyl]-2-methylpropane-1,3-diol		497.245	Psy6C06:AltA3R04	8	17845	806.641804
298	(glutathion-S-yl)-bimane		498.168	Psy6C06:AltA3R04	0	0	0
299	(glutathion-S-yl)-bimane		498.168	Psy6C06:AltA3R04	1	0	0
300	(glutathion-S-yl)-bimane		498.168	Psy6C06:AltA3R04	2	11865	699.6198968
301	(glutathion-S-yl)-bimane		498.168	Psy6C06:AltA3R04	3	14826.33333	157.817405
302	(glutathion-S-yl)-bimane		498.168	Psy6C06:AltA3R04	4	18621.66667	1525.013224
303	(glutathion-S-yl)-bimane		498.168	Psy6C06:AltA3R04	5	20405	1356.614905
304	(glutathion-S-yl)-bimane		498.168	Psy6C06:AltA3R04	6	24656	1994.501692
305	(glutathion-S-yl)-bimane		498.168	Psy6C06:AltA3R04	7	26826.66667	2582.43322
306	(glutathion-S-yl)-bimane		498.168	Psy6C06:AltA3R04	8	32175.33333	3847.98705
262	N,N'-diacetylchitobiose 6'-phosphate		505.143	Psy6C06:AltA3R04	0	0	0
263	N,N'-diacetylchitobiose 6'-phosphate		505.143	Psy6C06:AltA3R04	1	0	0
264	N,N'-diacetylchitobiose 6'-phosphate		505.143	Psy6C06:AltA3R04	2	0	0
265	N,N'-diacetylchitobiose 6'-phosphate		505.143	Psy6C06:AltA3R04	3	0	0
266	N,N'-diacetylchitobiose 6'-phosphate		505.143	Psy6C06:AltA3R04	4	0	0
267	N,N'-diacetylchitobiose 6'-phosphate		505.143	Psy6C06:AltA3R04	5	8850.333333	984.0794345
268	N,N'-diacetylchitobiose 6'-phosphate		505.143	Psy6C06:AltA3R04	6	8806.666667	544.3421106
269	N,N'-diacetylchitobiose 6'-phosphate		505.143	Psy6C06:AltA3R04	7	8857.666667	224.3798862
270	N,N'-diacetylchitobiose 6'-phosphate		505.143	Psy6C06:AltA3R04	8	8410.666667	230.4285862
388	N-(2,3-dihydroxybenzoyl)-L-serine trimer		688.164	Psy6C06:AltA3R04	0	0	0
389	N-(2,3-dihydroxybenzoyl)-L-serine trimer		688.164	Psy6C06:AltA3R04	1	0	0
390	N-(2,3-dihydroxybenzoyl)-L-serine trimer		688.164	Psy6C06:AltA3R04	2	0	0
391	N-(2,3-dihydroxybenzoyl)-L-serine trimer		688.164	Psy6C06:AltA3R04	3	0	0
392	N-(2,3-dihydroxybenzoyl)-L-serine trimer		688.164	Psy6C06:AltA3R04	4	0	0
393	N-(2,3-dihydroxybenzoyl)-L-serine trimer		688.164	Psy6C06:AltA3R04	5	5747	331.5916163
394	N-(2,3-dihydroxybenzoyl)-L-serine trimer		688.164	Psy6C06:AltA3R04	6	5848.333333	106.3265411
395	N-(2,3-dihydroxybenzoyl)-L-serine trimer		688.164	Psy6C06:AltA3R04	7	6290.666667	711.7199824
396	N-(2,3-dihydroxybenzoyl)-L-serine trimer		688.164	Psy6C06:AltA3R04	8	6706.333333	228.8434691
370	roseoflavin adenine dinucleotide		815.2	Psy6C06:AltA3R04	0	0	0
371	roseoflavin adenine dinucleotide		815.2	Psy6C06:AltA3R04	1	0	0
372	roseoflavin adenine dinucleotide		815.2	Psy6C06:AltA3R04	2	0	0
373	roseoflavin adenine dinucleotide		815.2	Psy6C06:AltA3R04	3	0	0
374	roseoflavin adenine dinucleotide		815.2	Psy6C06:AltA3R04	4	9606.666667	1052.292893
375	roseoflavin adenine dinucleotide		815.2	Psy6C06:AltA3R04	5	9756.666667	500.7797254
376	roseoflavin adenine dinucleotide		815.2	Psy6C06:AltA3R04	6	10627	588.9032179
377	roseoflavin adenine dinucleotide		815.2	Psy6C06:AltA3R04	7	10398	1018.779171
378	roseoflavin adenine dinucleotide		815.2	Psy6C06:AltA3R04	8	11457	666.6175815
352	(2R,3S)-B-methylmalyl-CoA; (R)-2-hydroxyglutaryl-CoA		898.152	Psy6C06:AltA3R04	0	0	0
353	(2R,3S)-B-methylmalyl-CoA; (R)-2-hydroxyglutaryl-CoA		898.152	Psy6C06:AltA3R04	1	0	0
354	(2R,3S)-B-methylmalyl-CoA; (R)-2-hydroxyglutaryl-CoA		898.152	Psy6C06:AltA3R04	2	0	0
355	(2R,3S)-B-methylmalyl-CoA; (R)-2-hydroxyglutaryl-CoA		898.152	Psy6C06:AltA3R04	3	0	0
356	(2R,3S)-B-methylmalyl-CoA; (R)-2-hydroxyglutaryl-CoA		898.152	Psy6C06:AltA3R04	4	0	0
357	(2R,3S)-B-methylmalyl-CoA; (R)-2-hydroxyglutaryl-CoA		898.152	Psy6C06:AltA3R04	5	11658	411.2675528
358	(2R,3S)-B-methylmalyl-CoA; (R)-2-hydroxyglutaryl-CoA		898.152	Psy6C06:AltA3R04	6	11803	506.3763423
359	(2R,3S)-B-methylmalyl-CoA; (R)-2-hydroxyglutaryl-CoA		898.152	Psy6C06:AltA3R04	7	11953	723
360	(2R,3S)-B-methylmalyl-CoA; (R)-2-hydroxyglutaryl-CoA		898.152	Psy6C06:AltA3R04	8	11906.66667	276.4820669
